# Supplementary material for: WRKY Transcription Factors in Jasminum sambac: An Insight into the Regulation of Aroma Synthesis
Source: Biomolecules. 2023 Nov 21;13(12):1679. doi: 10.3390/biom13121679 (PMC10742223; doi:10.3390/biom13121679)
Supplement: Supplementary file 1 [file biomolecules-13-01679-s001.zip › Table S1.xls]

## Sheet: Sheet1
Table S1 List of the 72 JsWRKY genes.
Gene_ID	Gene_name	Size (aa)	ORF length（bp）	MW(Da)	pI	Predicted Subcellular location	Chromosome No.	Conserved motif	Zinc finger Domain pattern	Zinc finger Domain type	Group
JS1G0120	JsWRKY1	180	540	20437	9.49	Nucleus	1	WRKYGQK	C-X4-C-X23-H-X-H	C2H2	group Ilc
JS1G2960	JsWRKY2	473	1419	51502.2	6.43	Nucleus	1	WRKYGQK; WRKYGQK	C-X4-C-X22-H-X-H	C2H2	group I
JS1G5940	JsWRKY3	340	1020	37715.7	9.58	Nucleus	1	WRKYGQK	C-X5-C-X23-H-X-H	C2H2	group Ild
JS1G9470	JsWRKY4	210	630	24242.3	8.99	Nucleus	1	WRKYGQK	C-X4-C-X23-H-X-H	C2H2	group Ilc
JS1G13060	JsWRKY5	349	1047	38109.4	9.67	Nucleus	1	WRKYGQK	C-X5-C-X23-H-X-H	C2H2	group Ild
JS1G13510	JsWRKY6	349	1047	38092.4	9.64	Nucleus	1	WRKYGQK	C-X5-C-X23-H-X-H	C2H2	group Ild
JS1G18060	JsWRKY7	310	930	34699	8.65	Nucleus	1	WRKYGQK	C-X5-C-X23-H-X-H	C2H2	group Ila
JS1G18380	JsWRKY8	310	930	34749.1	8.79	Nucleus	1	WRKYGQK	C-X5-C-X23-H-X-H	C2H2	group Ila
JS2G5290	JsWRKY9	185	555	20694.8	9.37	Nucleus	2	WRKYGQK	C-X4-C-X23-H-X-H	C2H2	group Ilc
JS2G13000	JsWRKY10	77	231	8912.26	10.39	Nucleus	2	WRKYGQK	N/A	N/A	group Ilc
JS2G14680	JsWRKY11	158	474	18633.8	9.21	Nucleus	2	WRKYGKK	C-X4-C-X23-H-X-H	C2H2	group Ilc
JS2G23160	JsWRKY12	294	882	33111.2	8.56	Nucleus	2	WRKYGQK	C-X5-C-X23-H-X-H	C2H2	group Ila
JS3G1020	JsWRKY13	343	1029	38057.6	6.32	Nucleus	3	WRKYGQK	C-X4-C-X23-H-X-H	C2H2	group I
JS3G5390	JsWRKY14	406	1218	44212.1	6.41	Nucleus	3	WRKYGQK; WRKYGQK	C-X4-C-X22-H-X-H; C-X4-C-X23-H-X-H	C2H2, C2H2	group I
JS3G11230	JsWRKY15	409	1227	45996.3	8.98	Nucleus	3	WRKYGQK; WRKYGQK	C-X4-C-X22-H-X-H; C-X4-C-X23-H-X-H	C2H2, C2H2	group I
JS4G0300	JsWRKY16	540	1620	59803.4	7.59	Nucleus	4	WRKYGQK; WRKYGQK	C-X4-C-X22-H-X-H; C-X4-C-X23-H-X-H	C2H2, C2H2	group I
JS4G1640	JsWRKY17	298	894	33480.8	5.33	Nucleus	4	WRKYGQK	C-X5-C-X23-H-X-H	C2H2	group Ile
JS4G3700	JsWRKY18	377	1131	40820.6	5.34	Nucleus	4	WRKYGQK	C-X5-C-X23-H-X-H	C2H2	group Ile
JS4G7600	JsWRKY19	287	861	31369.7	9.81	Nucleus	4	WRKYGQK	C-X4-C-X23-H-X-H	C2H2	group I
JS4G8950	JsWRKY20	585	1755	63971	6.29	Nucleus	4	WRKYGQK; WRKYGQK	C-X4-C-X22-H-X-H; C-X4-C-X23-H-X-H	C2H2, C2H2	group I
JS4G13320	JsWRKY21	495	1485	53466.7	6.48	Nucleus	4	WRKYGQK	C-X5-C-X23-H-X-H	C2H2	group Ilb
JS4G14620	JsWRKY22	247	741	27037	5.14	Nucleus	4	WRKYGQK	C-X5-C-X23-H-X-H	C2H2	group Ile
JS4G15350	JsWRKY23	524	1572	57380.8	6.28	Nucleus	4	WRKYGQK	C-X5-C-X23-H-X-H	C2H2	group Ilb
JS5G0440	JsWRKY24	160	480	18319.3	8.98	Nucleus	5	WRKYGQK	C-X7-C-X23-H-X-H	C2H2	group Ilc
JS5G11000	JsWRKY25	371	1113	41668.9	8.61	Nucleus	5	WRKYGQK; WRKYGQK	C-X4-C-X22-H-X-H; C-X4-C-X23-H-X-H	C2H2, C2H2	group I
JS5G18070	JsWRKY26	215	645	24615	4.73	Nucleus	5	WRKYGQK	C-X5-C-X23-H-X-H	C2H2	group Ile
JS5G18170	JsWRKY27	302	906	33324.9	5.13	Nucleus	5	WRKYGQK	C-X4-C-X23-H-X-H	C2H2	group Ilc
JS5G22370	JsWRKY28	276	828	31429.5	6.55	Nucleus	5	WRKYGQK	C-X6-C-X23-H-X-C	C2HC	group III
JS5G24000	JsWRKY29	292	876	32418.1	5.2	Nucleus	5	WRKYGQK	C-X7-C-X23-H-X-C	C2HC	group III
JS5G24240	JsWRKY30	292	876	32518.2	5.12	Nucleus	5	WRKYGQK	C-X7-C-X23-H-X-C	C2HC	group III
JS5G27840	JsWRKY31	274	822	30927.5	8.29	Nucleus	5	WRKYGQK	C-X4-C-X23-H-X-H	C2H2	group Ila
JS6G0440	JsWRKY32	341	1023	38260.4	5.53	Nucleus	6	WRKYGQK	C-X4-C-X23-H-X-C	C2HC	group III
JS6G2160	JsWRKY33	316	948	35441.9	5.35	Nucleus	6	WRKYGQK	C-X7-C-X23-H-X-C	C2HC	group III
JS6G2490	JsWRKY34	320	960	35285.3	6.71	Nucleus	6	WRKYGQK	C-X5-C-X23-H-X-H	C2H2	group Ile
JS6G2500	JsWRKY35	294	882	32971.3	5.08	Nucleus	6	WRKYGQK	C-X5-C-X23-H-X-H	C2H2	group Ile
JS6G4660	JsWRKY36	313	939	35540.6	6.13	Nucleus	6	WRKYGQK	C-X6-C-X23-H-X-C	C2HC	group III
JS6G4670	JsWRKY37	360	1080	39730.3	5.81	Nucleus	6	WRKYGQK	C-X7-C-X23-H-X-C	C2HC	group III
JS6G8470	JsWRKY38	732	2196	81075.6	5.49	Nucleus	6	WRKYGQK; WRKYGQK	C-X4-C-X22-H-X-H; C-X4-C-X23-H-X-H	C2H2, C2H2	group I
JS6G11310	JsWRKY39	172	516	19585.6	6.3	Nucleus	6	WRKYGKK	C-X4-C-X23-H-X-H	C2H2	group Ilc
JS6G18370	JsWRKY40	309	927	34566.1	6.32	Nucleus	6	WRKYGQK	C-X4-C-X23-H-X-H	C2H2	group Ilc
JS6G19330	JsWRKY41	439	1317	47181.8	5.4	Nucleus	6	WRKYGQK	C-X5-C-X23-H-X-H	C2H2	group Ile
JS6G20940	JsWRKY42	242	726	27878.3	6.75	Nucleus	6	WRKYGQK	C-X7-C-X23-H-X-C	C2HC	group III
JS6G23120	JsWRKY43	547	1641	58904.6	7.72	Nucleus	6	WRKYGQK	C-X5-C-X23-H-X-H	C2H2	group Ilb
JS6G26200	JsWRKY44	440	1320	48993.1	7.13	Nucleus	6	WRKYGQK	C-X5-C-X23-H-X-H	C2H2	group Ilb
JS7G5500	JsWRKY45	352	1056	39321.2	5.23	Nucleus	7	WRKYGQK	C-X4-C-X23-H-X-H	C2H2	group I
JS7G10130	JsWRKY46	257	771	27891.8	5.03	Nucleus	7	WRKYGQK	C-X5-C-X23-H-X-H	C2H2	group Ile
JS7G10240	JsWRKY47	302	906	34038.5	6.76	Nucleus	7	WRKYGQK	C-X4-C-X23-H-X-H	C2H2	group Ilc
JS7G12270	JsWRKY48	333	999	37226.4	8.6	Nucleus	7	WRKYGQK; WRKYGQK	C-X4-C-X22-H-X-H; C-X4-C-X23-H-X-H	C2H2, C2H2	group I
JS7G16340	JsWRKY49	342	1026	38393.3	9.48	Nucleus	7	WRKYGQK	C-X5-C-X23-H-X-H	C2H2	group Ild
JS7G22990	JsWRKY50	601	1803	64306.3	6.5	Nucleus	7	WRKYGQK	C-X5-C-X23-H-X-H	C2H2	group Ilb
JS8G5910	JsWRKY51	536	1608	58349.9	7.17	Nucleus	8	WRKYGQK; WRKYGQK	C-X4-C-X22-H-X-H; C-X4-C-X23-H-X-H	C2H2, C2H2	group I
JS8G11010	JsWRKY52	227	681	25199.2	9.36	Nucleus	8	WRKYGQK	C-X4-C-X23-H-X-H	C2H2	group Ilc
JS8G13150	JsWRKY53	267	801	29760.8	6.11	Nucleus	8	WRKYGQK	C-X5-C-X23-H-X-H	C2H2	group Ila
JS8G17890	JsWRKY54	132	396	14863.6	5.37	Nucleus	8	WRKYGKK	N/A	N/A	group Ilc
JS9G0170	JsWRKY55	275	825	31307.9	5.86	Nucleus	9	WRKYGQK	C-X7-C-X23-H-X-C	C2HC	group III
JS9G0980	JsWRKY56	329	987	35854.2	5.32	Nucleus	9	WRKYGQK	C-X5-C-X23-H-X-H	C2H2	group Ile
JS9G8350	JsWRKY57	193	579	22092.1	8.92	Nucleus	9	WRKYGQK	C-X4-C-X23-H-X-H	C2H2	group Ilc
JS9G11700	JsWRKY58	441	1323	49088.8	6.61	Nucleus	9	WRKYGQK	C-X5-C-X23-H-X-H	C2H2	group Ilb
JS9G15840	JsWRKY59	247	741	27906.6	7.72	Nucleus	9	WRKYGQK	C-X4-C-X23-H-X-H	C2H2	group Ilc
JS10G0400	JsWRKY60	212	636	24373.2	8.91	Nucleus	10	WRKYGQK	C-X4-C-X23-H-X-H	C2H2	group Ilc
JS10G3600	JsWRKY61	556	1668	61294.2	6.48	Nucleus	10	WRKYGQK	C-X5-C-X23-H-X-H	C2H2	group Ilb
JS10G4410	JsWRKY62	140	420	16050.2	9.91	Nucleus	10	WRKYGQK	C-X4-C-X23-H-X-H	C2H2	group Ilc
JS10G6690	JsWRKY63	481	1443	52787.6	8.84	Nucleus	10	WRKYGQK; WRKYGQK	C-X4-C-X22-H-X-H; C-X4-C-X23-H-X-H	C2H2, C2H2	group I
JS10G11170	JsWRKY64	309	927	34599.2	4.73	Nucleus	10	WRKYGQK	C-X5-C-X23-H-X-H	C2H2	group Ile
JS10G11180	JsWRKY65	194	582	22145.2	9.07	Nucleus	10	WRKYGQK	C-X4-C-X23-H-X-H	C2H2	group Ilc
JS10G15690	JsWRKY66	333	999	35708.6	9.48	Nucleus	10	WRKYGQK	C-X4-C-X23-H-X-H	C2H2	group Ild
JS11G13690	JsWRKY67	301	903	34016.9	5.06	Nucleus	11	WRKYGQK	C-X7-C-X23-H-X-C	C2HC	group III
JS11G17840	JsWRKY68	323	969	36235.2	9.7	Nucleus	11	WRKYGQK	C-X4-C-X23-H-X-H	C2H2	group Ild
JS12G8410	JsWRKY69	334	1002	36779.8	9.7	Nucleus	12	WRKYGQK	C-X5-C-X23-H-X-H	C2H2	group Ild
JS12G13490	JsWRKY70	164	492	18018	10.25	Nucleus	12	WRKYGQK	C-X5-C-X10-H-X-H	C2H2	group Ild
JS13G1950	JsWRKY71	282	846	31891.5	5.26	Nucleus	13	WRKYGQK	C-X4-C-X23-H-X-H	C2H2	group Ilc
JS13G10010	JsWRKY72	306	918	34980.5	6.06	Nucleus	13	WRKYGQK	C-X7-C-X23-H-X-C	C2HC	group III

## Sheet: Sheet2
contig40.g58
contig1187.g2
contig1129.g2
contig5452.g1
contig2255.g3
contig248.g30
contig5542.g1
contig447.g3
contig943.g2
contig396.g1
contig1042.g6
contig714.g15
contig407.g20
contig97.g28
contig174.g41
contig472.g27
contig791.g14
contig610.g3
contig2119.g3
contig1205.g1
contig232.g25
contig136.g8
contig1359.g17
contig586.g23
contig481.g2
contig1822.g1
contig1822.g2
contig239.g23
contig239.g24
contig6103.g1
contig191.g9
contig578.g10
contig5080.g3
contig1081.g13
contig197.g4
contig1766.g6
contig1781.g1
contig531.g14
contig918.g10
contig507.g16
contig1354.g10
contig31.g49
contig570.g3
contig1735.g5
contig282.g7
contig88.g15
contig1554.g3
contig639.g8
contig504.g3
contig305.g17
contig137.g4
contig1197.g10
contig836.g5
contig1269.g10
contig264.g5
contig845.g2
contig4144.g4
contig151.g2
