# Supplementary material for: WRKY Transcription Factors in Jasminum sambac: An Insight into the Regulation of Aroma Synthesis
Source: Biomolecules. 2023 Nov 21;13(12):1679. doi: 10.3390/biom13121679 (PMC10742223; doi:10.3390/biom13121679)
Supplement: Supplementary file 1 [file biomolecules-13-01679-s001.zip › Table S2.xlsx]

## Sheet: Sheet1
Table S2 Reciprocal blast of JsWRKY protein sequences identified from single-petal (Qi et al., 2022 [11]) and double-petal J. sambac (this study).
Gene_ID	Gene_name	Gene_ID (Qi et al., 2022)	Status
JS1G2960	JsWRKY2	contig40.g58	Hit
JS1G5940	JsWRKY3	contig1187.g2	Hit
JS1G9470	JsWRKY4	contig1129.g2	Hit
JS1G13060	JsWRKY5	contig5452.g1	Hit
JS2G14680	JsWRKY11	contig2255.g3	Hit
JS2G23160	JsWRKY12	contig248.g30	Hit
JS3G1020	JsWRKY13	contig5542.g1	Hit
JS3G5390	JsWRKY14	contig447.g3	Hit
JS4G0300	JsWRKY16	contig943.g2	Hit
JS4G1640	JsWRKY17	contig396.g1	Hit
JS4G3700	JsWRKY18	contig1042.g6	Hit
JS4G7600	JsWRKY19	contig714.g15	Hit
JS4G8950	JsWRKY20	contig407.g20	Hit
JS4G13320	JsWRKY21	contig97.g28	Hit
JS4G14620	JsWRKY22	contig174.g41	Hit
JS4G15350	JsWRKY23	contig472.g27	Hit
JS5G0440	JsWRKY24	contig791.g14	Hit
JS5G11000	JsWRKY25	contig610.g3	Hit
JS5G18070	JsWRKY26	contig2119.g3	Hit
JS5G18170	JsWRKY27	contig1205.g1	Hit
JS5G22370	JsWRKY28	contig232.g25	Hit
JS5G24240	JsWRKY30	contig136.g8	Hit
JS5G27840	JsWRKY31	contig1359.g17	Hit
JS6G0440	JsWRKY32	contig586.g23	Hit
JS6G2160	JsWRKY33	contig481.g2	Hit
JS6G2490	JsWRKY34	contig1822.g1	Hit
JS6G2500	JsWRKY35	contig1822.g2	Hit
JS6G4660	JsWRKY36	contig239.g23	Hit
JS6G4670	JsWRKY37	contig239.g24	Hit
JS6G8470	JsWRKY38	contig6103.g1	Hit
JS6G11310	JsWRKY39	contig191.g9	Hit
JS6G19330	JsWRKY41	contig578.g10	Hit
JS6G20940	JsWRKY42	contig5080.g3	Hit
JS6G23120	JsWRKY43	contig1081.g13	Hit
JS6G26200	JsWRKY44	contig197.g4	Hit
JS7G5500	JsWRKY45	contig1766.g6	Hit
JS7G10130	JsWRKY46	contig1781.g1	Hit
JS7G10240	JsWRKY47	contig531.g14	Hit
JS7G16340	JsWRKY49	contig918.g10	Hit
JS7G22990	JsWRKY50	contig507.g16	Hit
JS8G5910	JsWRKY51	contig1354.g10	Hit
JS8G11010	JsWRKY52	contig31.g49	Hit
JS8G13150	JsWRKY53	contig570.g3	Hit
JS8G17890	JsWRKY54	contig1735.g5	Hit
JS9G0170	JsWRKY55	contig282.g7	Hit
JS9G0980	JsWRKY56	contig88.g15	Hit
JS9G8350	JsWRKY57	contig1554.g3	Hit
JS9G11700	JsWRKY58	contig639.g8	Hit
JS9G15840	JsWRKY59	contig504.g3	Hit
JS10G0400	JsWRKY60	contig305.g17	Hit
JS10G3600	JsWRKY61	contig137.g4	Hit
JS10G4410	JsWRKY62	contig1197.g10	Hit
JS10G11170	JsWRKY64	contig836.g5	Hit
JS10G15690	JsWRKY66	contig1269.g10	Hit
JS11G13690	JsWRKY67	contig264.g5	Hit
JS11G17840	JsWRKY68	contig845.g2	Hit
JS12G13490	JsWRKY70	contig4144.g4	Hit
JS13G10010	JsWRKY72	contig151.g2	Hit
JS1G0120	JsWRKY1		Miss
JS1G13510	JsWRKY6		Miss
JS1G18060	JsWRKY7		Miss
JS1G18380	JsWRKY8		Miss
JS2G5290	JsWRKY9		Miss
JS2G13000	JsWRKY10		Miss
JS3G11230	JsWRKY15		Miss
JS5G24000	JsWRKY29		Miss
JS6G18370	JsWRKY40		Miss
JS7G12270	JsWRKY48		Miss
JS10G6690	JsWRKY63		Miss
JS10G11180	JsWRKY65		Miss
JS12G8410	JsWRKY69		Miss
JS13G1950	JsWRKY71		Miss
