# Supplementary material for: WRKY Transcription Factors in Jasminum sambac: An Insight into the Regulation of Aroma Synthesis
Source: Biomolecules. 2023 Nov 21;13(12):1679. doi: 10.3390/biom13121679 (PMC10742223; doi:10.3390/biom13121679)
Supplement: Supplementary file 1 [file biomolecules-13-01679-s001.zip › Table S3.xls]

## Sheet: Sheet1
Table S3 Segmental and tandemly duplicated JsWRKY gene pairs with Ka/Ks value.
GeneID_1	GeneID_2	Ka	Ks	Ka_Ks
JsWRKY3	JsWRKY69	0.290961	1.94409	0.149664
JsWRKY3	JsWRKY70	0.240258	1.27685	0.188165
JsWRKY5	JsWRKY6	0.00377835	0.0329723	0.114591
JsWRKY5	JsWRKY69	0.153622	1.25892	0.122027
JsWRKY6	JsWRKY69	0.147439	1.22601	0.120258
JsWRKY7	JsWRKY12	0.33836	1.11168	0.304368
JsWRKY8	JsWRKY12	0.310269	1.13604	0.273115
JsWRKY9	JsWRKY52	0.246378	1.05639	0.233227
JsWRKY13	JsWRKY25	0.279876	1.5529	0.180227
JsWRKY14	JsWRKY45	0.320122	1.13099	0.283046
JsWRKY18	JsWRKY41	0.311516	1.4073	0.221357
JsWRKY20	JsWRKY48	0.224927	0.794749	0.283016
JsWRKY21	JsWRKY43	0.197679	1.33132	0.148484
JsWRKY22	JsWRKY46	0.211474	1.41414	0.149543
JsWRKY30	JsWRKY33	0.39824	2.76679	0.143936
JsWRKY43	JsWRKY44	0.374671	1.92923	0.194207
JsWRKY60	JsWRKY24	0.162037	1.85995	0.0871194
JsWRKY61	JsWRKY50	0.463493	1.55178	0.298685
JsWRKY67	JsWRKY55	0.430058	2.42341	0.17746
JsWRKY34	JsWRKY35	0.518222	1.04648	0.495205
