# Supplementary material for: WRKY Transcription Factors in Jasminum sambac: An Insight into the Regulation of Aroma Synthesis
Source: Biomolecules. 2023 Nov 21;13(12):1679. doi: 10.3390/biom13121679 (PMC10742223; doi:10.3390/biom13121679)
Supplement: Supplementary file 1 [file biomolecules-13-01679-s001.zip › Table S4.xls]

## Sheet: Sheet1
Table S4 RNA-seq data of 72 JsWRKY genes (data obtained from Chen et al.2023 [7]).
Gene_name	FB1	FB2	FB3	FF1	FF2	FF3
JsWRKY1	0	0	0	3.52931	1.25778	1.36924
JsWRKY2	23.0016	21.6215	24.3996	170.093	65.1628	65.8224
JsWRKY3	2.25696	1.72872	2.27195	25.049	18.1245	17.8328
JsWRKY4	1.20584	1.87964	1.77157	0.45061	6.74475	5.5243
JsWRKY5	10.7518	11.9935	9.05776	47.0511	35.706	37.689
JsWRKY6	17.3	19.8006	17.9138	42.1646	31.7917	35.0714
JsWRKY7	0.119782	0.135206	0.0684357	12.8778	7.90583	8.0229
JsWRKY8	0.239563	0.135206	0.205307	12.7838	7.43684	6.783
JsWRKY9	0.413091	0.543999	0.5507	20.4228	7.08578	8.46827
JsWRKY11	0.0728084	0	0.166393	5.3708	0.162899	0.177333
JsWRKY12	0.644161	0.72711	0.932351	63.1542	29.1607	27.5608
JsWRKY13	0.378901	0.733187	0.556664	39.5889	32.0324	30.2565
JsWRKY15	9.55465	10.2416	9.85993	25.2839	17.1929	17.7693
JsWRKY16	8.58644	8.41203	8.62672	47.447	26.3154	26.2402
JsWRKY17	0.0442402	0	0.202209	7.08234	1.13828	1.61628
JsWRKY21	3.06838	3.16663	3.03867	156.17	59.2684	59.289
JsWRKY22	5.67627	5.40608	5.54024	46.9572	28.0455	30.0987
JsWRKY23	1.9001	1.47253	1.87954	2.84866	2.91874	2.48664
JsWRKY24	0	0	0	0.82373	1.02747	1.03862
JsWRKY25	0.592987	0.525915	0.435595	1.32956	1.99009	2.16643
JsWRKY26	2.20873	2.00536	1.86546	15.0721	5.80115	6.37368
JsWRKY27	7.54481	7.9152	7.09986	36.3605	33.4133	31.0775
JsWRKY28	0.319843	0.412605	0.574321	3.01195	1.17564	1.11288
JsWRKY29	0	0	0	0.0620428	0.0884438	0.144422
JsWRKY30	0	0	0	0.0620428	0.0442219	0.240703
JsWRKY31	0.588364	0.0442752	0.224103	13.1743	31.6809	32.482
JsWRKY32	3.8445	3.56338	3.78585	5.29808	5.76932	6.28056
JsWRKY33	0.37863	0.539856	0.478193	4.00342	14.4458	14.561
JsWRKY35	0.109427	0.339675	0.250079	1.84626	1.28535	1.93229
JsWRKY37	0	0	0	0.323772	0.634625	0.314028
JsWRKY39	0	0.0752943	0	0.104693	0	0
JsWRKY40	0.301305	0.583036	0.934512	11.7549	2.84097	2.98787
JsWRKY41	0	0	0	0.352671	0.0628428	0.0684115
JsWRKY42	0.0659153	0.22321	0.225959	4.96578	0.442428	0.963266
JsWRKY43	47.1313	46.1498	45.7591	174.178	144.862	141.493
JsWRKY44	0.0363804	0	0	0.114198	0	0.0443044
JsWRKY46	1.46202	1.49059	1.83229	35.752	12.3984	13.3822
JsWRKY47	0.387692	0.486239	0.34456	9.8033	3.22868	2.41313
JsWRKY50	0.15446	0.13948	0.105899	12.994	1.03675	1.12862
JsWRKY51	19.9586	21.0617	19.4825	325.051	366.271	366.583
JsWRKY52	3.60195	3.66911	3.41315	14.0642	9.38561	8.55899
JsWRKY53	4.08746	4.30622	3.48741	19.5023	14.998	15.9288
JsWRKY54	1.69574	2.06134	1.49052	4.29926	1.45922	2.38279
JsWRKY55	6.61308	7.06548	5.98063	16.4846	14.9936	14.9872
JsWRKY56	1.74939	1.84727	2.57934	26.0395	9.65879	9.41511
JsWRKY57	0.370335	0.418024	0.677077	31.8519	27.1772	26.3382
JsWRKY58	0.294701	0.0950427	0.384854	1.05721	0.706448	1.0254
JsWRKY60	3.25722	3.5541	3.59788	190.514	138.828	137.643
JsWRKY61	0.0296426	0.100379	0	3.67539	0.663211	0.288792
JsWRKY62	1.87669	1.96144	1.80028	17.3091	6.29826	6.0099
JsWRKY63	11.0591	11.2244	11.5751	47.7932	33.199	32.821
JsWRKY64	0.162861	0.413623	0.418718	31.6316	3.78042	3.47083
JsWRKY66	15.144	13.3645	14.7427	26.5465	12.761	15.1851
JsWRKY67	3.33934	3.52772	3.81578	8.66792	10.0096	9.22822
JsWRKY69	9.67218	9.60003	10.544	23.5558	15.3595	16.856
JsWRKY70	0	0	0.162775	9.61378	1.91229	1.64804
