# Supplementary material for: WRKY Transcription Factors in Jasminum sambac: An Insight into the Regulation of Aroma Synthesis
Source: Biomolecules. 2023 Nov 21;13(12):1679. doi: 10.3390/biom13121679 (PMC10742223; doi:10.3390/biom13121679)
Supplement: Supplementary file 1 [file biomolecules-13-01679-s001.zip › Table S5.xls]

## Sheet: Sheet1
Table S5 List of terpenoid compounds significantly increased during buds to full-blooming flowers in J. sambac (data obtained from Chen et al.2023 [7])
Compound	FB1	FB2	FB3	FF1	FF2	FF3
alpha-Farnesene	0.770802	0.845568	0.940925	2.86736e+07	4.90264e+07	1.79222e+07
isoledene	502487	712079	0	12099312	7760147	11959765
Cis-caryophyllene	0.770802	0.845568	0.940925	431089	1.01804e+06	549938
Linalool	0	2383749	1620287	384594607	456324560	548939061
gamma-Muurolene	0.770802	0.845568	0.940925	3.16245e+06	4.35719e+06	1.87371e+06
1,3,8-p-Menthatriene	0	0	0	251993	237009	338845
2,4,6-Octatriene, 3,4-dimethyl-	0	0	0	1.47564e+06	1.97106e+06	1.76523e+06
2,4,6-Octatriene, 2,6-dimethyl-, (E,Z)-	0	0	0	582619	737936	756410
1,4,7,-Cycloundecatriene, 1,5,9,9-tetramethyl-, Z,Z,Z-	0	0	0	1.85154e+06	3.79308e+06	2.15925e+06
p-Mentha-1,5,8-triene	0	0	1444618	8901734	9986144	11483534
