# Supplementary material for: WRKY Transcription Factors in Jasminum sambac: An Insight into the Regulation of Aroma Synthesis
Source: Biomolecules. 2023 Nov 21;13(12):1679. doi: 10.3390/biom13121679 (PMC10742223; doi:10.3390/biom13121679)
Supplement: Supplementary file 1 [file biomolecules-13-01679-s001.zip › Table S6.xls]

## Sheet: Sheet1
Table S6 RNA-seq data of 47 JsTPS genes (data obtained from Chen et al.2023 [7]).
Gene_id	Pfam_domain	FB1	FB2	FB3	FF1	FF2	FF3
JS1G19000	PF01397; PF03936	0.246156	0.176816	0.357988	0.526828	2.80377	3.07947
JS2G4640	PF01397; PF03936	0	0	0	0	0.0679855	0.0370049
JS2G4650	PF01397; PF03936	0	0	0	0	0	0
JS11G13020	PF01397; PF03936	0.166962	0.0753846	0.0381566	0	0	0
JS11G13030	PF01397; PF03936	0	0.0358238	0	0	0.142014	0.154598
JS11G13040	PF01397; PF03936	0.391818	0.238147	0.27552	0	0.0674336	0
JS11G13060	PF01397; PF03936	0.151684	0.239703	0.277321	0	0	0
JS11G18460	PF01397; PF03936	0.0467661	0	0.106877	0.0366996	0	0
JS11G18580	PF01397; PF03936	0.221986	0.113896	0.230599	1.64701	0.0903024	0.12288
JS11G4240	PF01397; PF03936	0	0	0	0.414523	0.196972	0.178688
JS12G14830	PF01397; PF03936	0	0.0495045	0.100229	0	0.147186	0
JS13G8220	PF01397; PF03936	0	0	0	0	0	0.054351
JS3G12830	PF01397; PF03936	0.0862205	0	0	0.766828	0.450114	0.595
JS3G12850	PF01397; PF03936	0	0	0.0385728	8.0001	0.377628	0.781073
JS4G7120	PF01397; PF03936	7.25846	6.9046	6.86659	6.62568	8.64997	9.54761
JS4G7150	PF01397; PF03936	0.51335	0.398375	0.403282	0.0503562	0.0717842	0.0781452
JS4G10370	PF01397; PF03936	1.19141	1.56897	0.945413	0	0	0
JS4G10400	PF01397; PF03936	289.886	269.469	283.165	0	1.98757	1.13336
JS4G10410	PF01397; PF03936	361.046	397.032	335.73	0.304328	1.1388	1.18068
JS4G10530	PF01397; PF03936	0.0994615	0.0748461	0.0757681	0	0	0.040375
JS4G10550	PF01397; PF03936	33.0397	21.5203	24.5228	0	0	0
JS4G10580	PF01397; PF03936	291.653	337.774	330.311	0.210774	1.38965	0.899494
JS4G10590	PF01397; PF03936	1.24529	0.702823	0.517441	0	0.126644	0
JS4G10600	PF01397; PF03936	4.27021	5.1554	4.45516	0.407952	0.789243	0.4522
JS4G13850	PF01397; PF03936	0.967184	0.931181	0.942651	0.714348	0	0.069285
JS4G13870	PF01397; PF03936	0	0	0	0	0	0
JS4G13880	PF01397; PF03936	1.73876	1.74459	2.27383	7.36825	8.99078	8.84637
JS4G16830	PF01397; PF03936	4.67717	2.20229	1.6797	4.61421	7.68394	7.94171
JS4G1780	PF01397; PF03936	0	0	0	0.126449	0.360513	0.425164
JS4G3190	PF01397; PF03936	40.4907	44.4887	38.2306	0	0.212658	0.154334
JS4G5270	PF01397; PF03936	7.73915	7.77612	8.57535	0.184039	0.426323	0.3927
JS4G5280	PF01397; PF03936	52.6948	54.2468	53.8554	120.797	561.567	564.808
JS5G17310	PF01397; PF03936	0	0	0	0	0	0
JS6G20740	PF01397; PF03936	2.11513	1.337	1.6435	31.2493	42.2437	38.5687
JS6G20750	PF01397; PF03936	1.97709	1.70863	2.25918	0.19394	0.0691167	0.112862
JS6G23500	PF01397; PF03936	52.213	55.0411	55.4431	242.757	240.047	237.195
JS6G23510	PF01397; PF03936	432.908	432.761	435.083	38.3185	93.2389	92.787
JS7G9420	PF01397; PF03936	0	0	0	0.286461	0.0680597	0.148181
JS7G18190	PF01397; PF03936	20.512	20.1005	20.3787	0.294196	1.25816	0.978317
JS7G18500	PF01397; PF03936	20.1578	19.9134	20.3547	0.44876	1.24745	1.11425
JS8G12900	PF01397; PF03936	0	0	0	0.0331507	0	0
JS8G12960	PF01397; PF03936	0	0	0	0	0	0
JS9G22190	PF01397; PF03936	3332.62	3347.23	3351.11	124.648	188.838	193.498
JS9G22220	PF01397; PF03936	0.123843	0.174738	0.141512	2.6726	1.90493	2.90323
JS9G22250	PF01397; PF03936	0.215885	0.348122	0.140964	0.0484044	0.0345009	0.0375581
JS10G16100	PF01397; PF03936	0.0271435	0	0	0	0	0.0661111
JS10G16190	PF01397; PF03936	0.466486	0.4739	0.479738	0.146429	0	0.056809
