# Supplementary material for: WRKY Transcription Factors in Jasminum sambac: An Insight into the Regulation of Aroma Synthesis
Source: Biomolecules. 2023 Nov 21;13(12):1679. doi: 10.3390/biom13121679 (PMC10742223; doi:10.3390/biom13121679)
Supplement: Supplementary file 1 [file biomolecules-13-01679-s001.zip › Table S7.xls]

## Sheet: Sheet1
Table S7 List of the primers used in this study.
Experiment	Gene_ID	Forward (5'-3')	Reverse (5'-3')
qRT-PCR	JS5G18170_WRKY27	CGGGTCATTAGGGTTCTTGGAGTTG	ATTCGGTGTGGCAGGTCTATTCAAC
	JS6G2160_WRKY33	TCCCTCAGTGCAAGTCCTCATAGC	ATGCCCTTCTGCTCCACTCTCC
	JS7G5500_WRKY45	TCGTCGCAGCTATCGGAGAGTG	CATCATCAGAGACCAGCGGTTGTAG
	JS8G5910_WRKY51	AGAAGCCTGGGTGAGCGGATAG	TGGAAGTGAGGGTGGAGGAACAG
	JS9G0170_WRKY55	ACACTGCTCAACTTGGCTTTCCTC	CAGAGTCGTCCTCACTGCTTCTTG
	JS9G8350_WRKY57	TTCCACCACCTCTGCCACTACTG	GTTGGCGGAAGAGAAGGTGTGAAG
	JS6G20740_TPS3	GTACACCATCCAACTCAACACTACC	GACACAGCATAATCGCCACCTC
	JsActin2	TCTCTATGGTAACATTGTCCTG	ATCCAGACACTGTACTTCCTCT
Vector construction	pRI101-WRKY51-GFP	ccagctccagctccaggatccATGGCTGCTTCTTCAGGAAGTT	ttatggagaaagcttggatccGCATAACAGCGACTCCAAAAACA
